# Supplementary material for: Influence of Zinc and Humic Acids on Dye Adsorption from Water by Two Composts
Source: Int J Environ Res Public Health. 2023 Mar 31;20(7):5353. doi: 10.3390/ijerph20075353 (PMC10094621; doi:10.3390/ijerph20075353)
Supplement: Supplementary file 1 [file ijerph-20-05353-s001.zip]

Archive with 1 entries (1 files):
- ijerph-2282099-supplementary.pdf
